# Supplementary material for: The Enzyme Gene Expression of Protein Utilization and Metabolism by Lactobacillus helveticus CICC 22171
Source: Microorganisms. 2022 Aug 26;10(9):1724. doi: 10.3390/microorganisms10091724 (PMC9501481; doi:10.3390/microorganisms10091724)
Supplement: Supplementary file 1 [file microorganisms-10-01724-s001.zip]

Archive with 1 entries (1 files):
- microorganisms-1863331-supplementary.pdf
